# Supplementary material for: Inefficient co-feeding transmission of Borrelia afzelii in two common European songbirds
Source: Sci Rep. 2017 Jan 5;7:39596. doi: 10.1038/srep39596 (PMC5214756; doi:10.1038/srep39596)
Supplement: Supplementary Information [file srep39596-s1.xls]

## Sheet: Manuscript information
Title: Inefficient co-feeding transmission of Borrelia afzelii in two common European songbirds
List of authors:
First name	Last name
Dieter J. A.	Heylen
Hein	Sprong
Aleksandra	Krawczyk
Natalie	Van Houtte
Dolores	Genné
Andrea	Gomez
Kees	van Oers
Maarten J.	Voordouw

## Sheet: Overall info
Bird species	Bird (number)	Stage	B. burgdorferi sl (qPCR)	DNA extraction method	B. burgdorferi (IGS-PCR)	B. afzelii IGS strain based on BLAST	ospC	B. afzeliii ospC strain	BioNumerics Key
blackbird	K19	adult female	+	Qiagen	+	HLJ01/Tom3107	+		DH5a
blackbird	K2	adult female	-	Qiagen
blackbird	K2	adult female	+	Qiagen	+	HLJ01	+	PLj7	DH2e
blackbird	K2	adult female	+	Qiagen	-		-
blackbird	K2	adult female	-	Qiagen
blackbird	K23	adult female	-	Qiagen
blackbird	K23	adult female	-	Qiagen
blackbird	K7	adult female	-	Qiagen
blackbird	K7	adult female	-	Qiagen
blackbird	K7	adult female	-	Qiagen
blackbird	K7	adult female	-	Qiagen
blackbird	K19	adult male	-	Qiagen
blackbird	K19	adult male	+	Qiagen	+	HLJ01/Tom3107	+		DH5c
blackbird	K19	adult male	+	Qiagen	+	HLJ01	+	PLj7	DH5d
blackbird	K19	adult male	+	Qiagen	+	Tom3107	+	A10	DH5e
blackbird	K2	adult male	-	Qiagen
blackbird	K2	adult male	-	Qiagen
blackbird	K19	larva engorged	-	Qiagen
blackbird	K19	larva engorged	-	Qiagen
blackbird	K19	larva engorged	-	Qiagen
blackbird	K19	larva engorged	-	Qiagen
blackbird	K19	larva engorged	-	Qiagen
blackbird	K19	larva engorged	-	Qiagen
blackbird	K19	larva engorged	-	Qiagen
blackbird	K19	larva engorged	-	Qiagen
blackbird	K19	larva engorged	-	Qiagen
blackbird	K19	larva engorged	-	Qiagen
blackbird	K2	larva engorged	-	Qiagen
blackbird	K2	larva engorged	-	Qiagen
blackbird	K2	larva engorged	-	Qiagen
blackbird	K2	larva engorged	-	Qiagen
blackbird	K2	larva engorged	-	Qiagen
blackbird	K2	larva engorged	-	Qiagen
blackbird	K2	larva engorged	-	Qiagen
blackbird	K2	larva engorged	-	Qiagen
blackbird	K2	larva engorged	-	Qiagen
blackbird	K2	larva engorged	-	Qiagen
blackbird	K23	larva engorged	-	Qiagen
blackbird	K23	larva engorged	-	Qiagen
blackbird	K23	larva engorged	-	Qiagen
blackbird	K23	larva engorged	-	Qiagen
blackbird	K23	larva engorged	-	Qiagen
blackbird	K23	larva engorged	-	Qiagen
blackbird	K23	larva engorged	-	Qiagen
blackbird	K23	larva engorged	-	Qiagen
blackbird	K23	larva engorged	-	Qiagen
blackbird	K23	larva engorged	-	Qiagen
blackbird	K7	larva engorged	-	Qiagen
blackbird	K7	larva engorged	-	Qiagen
blackbird	K7	larva engorged	-	Qiagen
blackbird	K7	larva engorged	-	Qiagen
blackbird	K7	larva engorged	-	Qiagen
blackbird	K7	larva engorged	-	Qiagen
blackbird	K7	larva engorged	-	Qiagen
blackbird	K7	larva engorged	-	Qiagen
blackbird	K7	larva engorged	-	Qiagen
blackbird	K19	nymph	-	Qiagen
blackbird	K19	nymph	-	Qiagen
blackbird	K19	nymph	-	Qiagen
blackbird	K19	nymph	-	Qiagen
blackbird	K19	nymph	-	Qiagen
blackbird	K19	nymph	-	Qiagen
blackbird	K19	nymph	-	Qiagen
blackbird	K2	nymph	-	Qiagen
blackbird	K2	nymph	-	Qiagen
blackbird	K2	nymph	-	Qiagen
blackbird	K2	nymph	-	Qiagen
blackbird	K2	nymph	-	Qiagen
blackbird	K2	nymph	-	Qiagen
blackbird	K2	nymph	-	Qiagen
blackbird	K2	nymph	-	Qiagen
blackbird	K2	nymph	-	Qiagen
blackbird	K2	nymph	-	Qiagen
blackbird	K2	nymph	-	Qiagen
blackbird	K23	nymph	-	Qiagen
blackbird	K23	nymph	-	Qiagen
blackbird	K23	nymph	-	Qiagen
blackbird	K23	nymph	-	Qiagen
blackbird	K23	nymph	-	Qiagen
blackbird	K7	nymph	-	Qiagen
blackbird	K7	nymph	-	Qiagen
blackbird	K7	nymph	-	Qiagen
blackbird	K7	nymph	-	Qiagen
great tit	K5	larva engorged	-	Qiagen
great tit	K5	larva engorged	-	Qiagen
great tit	K5	larva engorged	-	Qiagen
great tit	K5	larva engorged	-	Qiagen
great tit	K5	larva engorged	-	Qiagen
great tit	K5	larva engorged	-	Qiagen
great tit	K5	larva engorged	-	Qiagen
great tit	K5	larva engorged	-	Qiagen
great tit	K5	larva engorged	-	Qiagen
great tit	K5	larva engorged	-	Qiagen
great tit	K5	larva engorged	-	Qiagen
great tit	K5	larva engorged	-	Qiagen
great tit	K5	larva engorged	-	Qiagen
great tit	K5	larva engorged	-	Qiagen
great tit	K5	larva engorged	-	Qiagen
great tit	K5	larva engorged	-	Qiagen
great tit	K5	larva engorged	+	Qiagen	+	Tom3107	-		DH102a
great tit	K5	larva engorged	+	Qiagen	+	Tom3107	-		DH102b
great tit	K5	larva engorged	-	Qiagen
great tit	K5	larva engorged	-	Qiagen
great tit	K5	larva engorged	-	Qiagen
great tit	K5	larva engorged	-	Qiagen
great tit	K5	nymph	+	Qiagen	+	G212	+	A3	DH102g
great tit	K5	nymph	+	Qiagen	-		-
great tit	K5	nymph	+	Qiagen	+	G212	+		DH103a
great tit	K5	nymph	+	Qiagen	-		-
great tit	K5	nymph	+	Qiagen	+	G212	+	A3	DH103c
great tit	K3	larva engorged	-	Qiagen
great tit	K3	larva engorged	-	Qiagen
great tit	K3	larva engorged	-	Qiagen
great tit	K3	larva engorged	-	Qiagen
great tit	K3	larva engorged	-	Qiagen
great tit	K3	larva engorged	-	Qiagen
great tit	K3	larva engorged	-	Qiagen
great tit	K3	larva engorged	-	Qiagen
great tit	K3	larva engorged	-	Qiagen
great tit	K3	larva engorged	-	Qiagen
great tit	K3	larva engorged	-	Qiagen
great tit	K3	larva engorged	-	Qiagen
great tit	K3	larva engorged	-	Qiagen
great tit	K3	larva engorged	-	Qiagen
great tit	K3	nymph	+	Qiagen	+	G212	+	A3	DH105b
great tit	K3	nymph	+	Qiagen	+	G212	+	A3	DH105c
great tit	K4	larva engorged	-	Qiagen
great tit	K4	larva engorged	-	Qiagen
great tit	K4	larva engorged	-	Qiagen
great tit	K4	larva engorged	-	Qiagen
great tit	K4	larva engorged	-	Qiagen
great tit	K4	larva engorged	-	Qiagen
great tit	K4	larva engorged	-	Qiagen
great tit	K4	larva engorged	-	Qiagen
great tit	K4	larva engorged	-	Qiagen
great tit	K4	larva engorged	-	Qiagen
great tit	K4	larva engorged	-	Qiagen
great tit	K4	larva engorged	-	Qiagen
great tit	K4	larva engorged	-	Qiagen
great tit	K4	larva engorged	-	Qiagen
great tit	K4	larva engorged	-	Qiagen
great tit	K4	larva engorged	-	Qiagen
great tit	K4	larva engorged	-	Qiagen
great tit	K4	larva engorged	-	Qiagen
great tit	K4	larva engorged	-	Qiagen
great tit	K4	larva engorged	-	Qiagen
great tit	K4	larva engorged	-	Qiagen
great tit	K4	larva engorged	-	Qiagen
great tit	K4	larva engorged	-	Qiagen
great tit	K4	larva engorged	-	Qiagen
great tit	K4	nymph	+	Qiagen	+	G212	+	A3	DH108d
great tit	K4	nymph	+	Qiagen	+	G212	+	A3	DH108e
great tit	K6	larva engorged	-	Qiagen
great tit	K6	larva engorged	-	Qiagen
great tit	K6	larva engorged	-	Qiagen
great tit	K6	larva engorged	+	Qiagen	-		-
great tit	K6	larva engorged	-	Qiagen
great tit	K6	larva engorged	-	Qiagen
great tit	K6	larva engorged	-	Qiagen
great tit	K6	larva engorged	-	Qiagen
great tit	K6	larva engorged	-	Qiagen
great tit	K6	larva engorged	-	Qiagen
great tit	K6	larva engorged	-	Qiagen
great tit	K6	larva engorged	-	Qiagen
great tit	K6	larva engorged	-	Qiagen
great tit	K6	larva engorged	-	Qiagen
great tit	K6	larva engorged	-	Qiagen
great tit	K6	larva engorged	-	Qiagen
great tit	K6	nymph	+	Qiagen	+	Tom3107	-		DH110g
great tit	K6	nymph	+	Qiagen	+	G212	+		DH110f
unfed (for great tit)		nymph	+	ammonium	-		-
unfed (for great tit)		nymph	+	ammonium	+	Tom3107	+	A10	DH1bGT
unfed (for great tit)		nymph	+	ammonium	+	G212	+	A3	DH1cGT
unfed (for great tit)		nymph	-	ammonium
unfed (for great tit)		nymph	-	ammonium
unfed (for great tit)		nymph	-	ammonium
unfed (for great tit)		nymph	+	ammonium	-		-
unfed (for great tit)		nymph	+	ammonium	+	HLJ01/Tom3107	+		DH1hGT
unfed (for great tit)		nymph	+	ammonium	+	G212	+	A3	DH2aGT
unfed (for great tit)		nymph	+	ammonium	+	G212	+	A3	DH2bGT
unfed (for great tit)		nymph	+	ammonium	+	Tom3107	+	A10	DH2cGT
unfed (for great tit)		nymph	+	ammonium	+	Tom3107	+	A10	DH2dGT
unfed (for great tit)		nymph	+	ammonium	+	Tom3107	-		DH2eGT
unfed (for great tit)		nymph	-	ammonium
unfed (for great tit)		nymph	+	ammonium	-		-
unfed (for great tit)		nymph	-	ammonium
unfed (for great tit)		nymph	-	ammonium
unfed (for great tit)		nymph	-	ammonium
unfed (for great tit)		nymph	+	ammonium	+	G212	+	A3	DH3cGT
unfed (for great tit)		nymph	+	ammonium	+	Tom3107	+	A10	DH3dGT
unfed (for great tit)		nymph	+	ammonium	+	Tom3107	+	A10	DH3eGT
unfed (for great tit)		nymph	+	ammonium	+	Tom3107	+		DH3fGT
unfed (for great tit)		nymph	+	ammonium	+	G212	+		DH3gGT
unfed (for great tit)		nymph	-	ammonium
unfed (for great tit)		nymph	+	ammonium	-		-
unfed (for great tit)		nymph	+	ammonium	-		+	A3	DH4bGT
unfed (for great tit)		nymph	+	ammonium	-		-
unfed (for great tit)		nymph	+	ammonium	-		-
unfed (for great tit)		nymph	-	ammonium
unfed (for great tit)		nymph	+	ammonium	+	HLJ01/Tom3107	+		DH4fGT
unfed (for great tit)		nymph	-	ammonium
unfed (for great tit)		nymph	+	ammonium	-		-
unfed (for great tit)		nymph	-	ammonium
unfed (for great tit)		nymph	-	ammonium
unfed (for great tit)		nymph	-	ammonium
unfed (for great tit)		nymph	+	ammonium	+	Tom3107	-		DH5dGT
unfed (for great tit)		nymph	+	ammonium	+	HLJ01/Tom3107	+		DH5eGT
unfed (for great tit)		nymph	+	ammonium	+	G212	+	A3	DH5fGT
unfed (for great tit)		nymph	+	ammonium	+	Tom3107	+	A10	DH5gGT
unfed (for great tit)		nymph	+	ammonium	+	Tom3107	+		DH5hGT

## Sheet: IGS sequences
Bird species	Bird (number)	Stage	B. burgdorferi (IGS-PCR)	BioNumerics Key	B. afzelii IGS strain based on BLAST	IGS sequence	BioNumerics Key
blackbird	K19	adult female	+	DH5a	HLJ01/Tom3107	cctggtatcgcctctattatttagataatagatagctagcatcttgctagctggattactccattcggtaatcttgggatcaataaatgtttgcttctcccccaagcttttcgcagcttaccacgaccttcttcgccttaaagctcctaggcatycaccatagactcttattactttgaccatatttttatcttccatctctattttgccaatttgttcatacaacataraataatatatatctttgtttaatccatgtcaatatatatattattttttatattatttgaatgwwwyattcaaataatataaacatttaaaaaataaattcaaggtttaaagtataaaataaaaaccct	DH5a
blackbird	K2	adult female	+	DH2e	HLJ01	cctggtatcgcctctattatttagataatagatagctagcatcttgctagctggattactccattcggtaatcttgggatcaataaatgtttgcttctcccccaagcttttcgcagcttaccacgaccttcttcgccttaaagctcctaggcattcaccatagactcttattactttgaccatatttttatcttccatctctattttgccaatttgttcatacaacatagaataatatatatctttgtttaatccatgtcaatatatatattattttttatattatttgaatgttttattcaaataatataaacatttaaaaaataaattcaaggtttaaagtataaaataaaaaccct	DH2e
blackbird	K19	adult female	+	DH5c	HLJ01/Tom3107	cctggtatcgcctctattatttagataatagatagctagcatcttgctagctggattactccattcggtaatcttgggatcaataaatgtttgcttctcccccaagcttttcgcagcttaccacgaccttcttcgccttaaagctcctaggcatycaccatagactcttattactttgaccatatttttatcttccatctctattttgccaatttgtttatacaacataraataatatatatctttgtttaatccatgtcaatatatatattattttttatattatttgaatrwwwyattcaaataatataaacatttaaaaaataaattyaaggtttaaagtataaaataaaaaccct	DH5c
blackbird	K19	adult female	+	DH5d	HLJ01	cctggtatcgcctctattatttagataatagatagctagcatcttgctagctggattactccattcggtaatcttgggatcaataaatgtttgcttctcccccaagcttttcgcagcttaccacgaccttcttcgccttaaagctcctaggcattcaccatagactcttattactttgaccatatttttatcttccatctctattttgccaatttgttcatacaacatagaataatatatatctttgtttaatccatgtcaatatatatattattttttatattatttgaatgttttattcaaataatataaacatttaaaaaataaattcaaggtttaaagtataaaataaaaaccct	DH5d
blackbird	K19	adult female	+	DH5e	Tom3107	cctggtatcgcctctattatttagataatagatagctagcatcttgctagctggattactccattcggtaatcttgggatcaataaatgtttgcttctcccccaagcttttcgcagcttaccacgaccttcttcgccttaaagctcctaggcatccaccatagactcttattactttgaccatatttttatcttccatctctattttgccaatttgtttatacaacataaaataatatatatctttgtttaatccatgtcaatatatatattattttttatattatttgaataaaacattcaaataatataaacatttaaaaaataaatttaaggtttaaagtataaaataaaaaccct	DH5e
great tit	K5	larva engorged	+	DH102a	Tom3107	cctggtatcgcctctattatttagataatagatagctagcatcttgctagctggattactccattcggtaatcttgggatcaataaatgtttgcttctcccccaagcttttcgcagcttaccacgaccttcttcgccttaaagctcctaggcatccaccatagactcttattactttgaccatatttttatcttccatctctattttgccaatttgtttatacaacataaaataatatatatctttgtttaatccatgtcaatatatatattattttttatattatttgaataaaacattcaaataatataaacatttaaaaaataaatttaaggtttaaagtataaaataaaaaccct	DH102a
great tit	K5	larva engorged	+	DH102b	Tom3107	cctggtatcgcctctattatttagataatagatagctagcatcttgctagctggattactccattcggtaatcttgggatcaataaatgtttgcttctcccccaagcttttcgcagcttaccacgaccttcttcgccttaaagctcctaggcatccaccatagactcttattactttgaccatatttttatcttccatctctattttgccaatttgtttatacaacataaaataatatatatctttgtttaatccatgtcaatatatatattattttttatattatttgaataaaacattcaaataatataaacatttaaaaaataaatttaaggtttaaagtataaaataaaaaccct	DH102b
great tit	K5	nymph	+	DH102g	G212	cctggtatcgcctctattatttagataatagatagctagcatcttgctagctggattactccattcggtaatcttgggatcaataaatgtttgcttctcccccaagcttttcgcagcttaccacgaccttcttcgccttaaagctcctaggcatccaccatagactcttattactttgaccatatttttatcttccatctctattttgccaatttgtttatacaacataaaataatatatatctttgtttaatccatgtcaatatatatattattttttatattatttgaatgttttattcaaataatataaacatttaaaaaataaattcaaggtttaaagtataaaataaaaaccct	DH102g
great tit	K5	nymph	+	DH103a	G212	cctggtatcgcctctattatttagataatagatagctagcatcttgctagctggattactccattcggtaatcttgggatcaataaatgtttgcttctcccccaagcttttcgcagcttaccacgaccttcttcgccttaaagctcctaggcatccaccatagactcttattactttgaccatatttttatcttccatctctattttgccaatttgtttatacaacataaaataatatatatctttgtttaatccatgtcaatatatatattattttttatattatttgaatgttttattcaaataatataaacatttaaaaaataaattcaaggtttaaagtataaaataaaaaccct	DH103a
great tit	K5	nymph	+	DH103c	G212	cctggtatcgcctctattatttagataatagatagctagcatcttgctagctggattactccattcggtaatcttgggatcaataaatgtttgcttctcccccaagcttttcgcagcttaccacgaccttcttcgccttaaagctcctaggcatccaccatagactcttattactttgaccatatttttatcttccatctctattttgccaatttgtttatacaacataaaataatatatatctttgtttaatccatgtcaatatatatattattttttatattatttgaatgttttattcaaataatataaacatttaaaaaataaattca	DH103c
great tit	K3	nymph	+	DH105b	G212	cctggtatcgcctctattatttagataatagatagctagcatcttgctagctggattactccattcggtaatcttgggatcaataaatgtttgcttctcccccaagcttttcgcagcttaccacgaccttcttcgccttaaagctcctaggcatccaccatagactcttattactttgaccatatttttatcttccatctctattttgccaatttgtttatacaacataaaataatatatatctttgtttaatccatgtcaatatatatattattttttatattatttgaatgttttattcaaataatataaacatttaaaaaataaat	DH105b
great tit	K3	nymph	+	DH105c	G212	cctggtatcgcctctattatttagataatagatagctagcatcttgctagctggattactccattcggtaatcttgggatcaataaatgtttgcttctcccccaagcttttcgcagcttaccacgaccttcttcgccttaaagctcctaggcatccaccatagactcttattactttgaccatatttttatcttccatctctattttgccaatttgtttatacaacataaaataatatatatctttgtttaatccatgtcaatatatatattattttttatattatttgaatgttttattcaaataatataaacatttaaaaaataaat	DH105c
great tit	K4	nymph	+	DH108d	G212	cctggtatcgcctctattatttagataatagatagctagcatcttgctagctggattactccattcggtaatcttgggatcaataaatgtttgcttctcccccaagcttttcgcagcttaccacgaccttcttcgccttaaagctcctaggcatccaccatagactcttattactttgaccatatttttatcttccatctctattttgccaatttgtttatacaacataaaataatatatatctttgtttaatccatgtcaatatatatattattttttatattatttgaatgttttattcaaataatataaacatttaaaaaataaattcaaggtttaaagtataaaataaaaaccct	DH108d
great tit	K4	nymph	+	DH108e	G212	cctggtatcgcctctattatttagataatagatagctagcatcttgctagctggattactccattcggtaatcttgggatcaataaatgtttgcttctcccccaagcttttcgcagcttaccacgaccttcttcgccttaaagctcctaggcatccaccatagactcttattactttgaccatatttttatcttccatctctattttgccaatttgtttatacaacataaaataatatatatctttgtttaatccatgtcaatatatatattattttttatattatttgaatgttttattcaaataatataaacatttaaaaaataaattcaaggtttaaagtataaaataaaaaccct	DH108e
great tit	K6	nymph	+	DH110g	Tom3107	cctggtatcgcctctattatttagataatagatagctagcatcttgctagctggattactccattcggtaatcttgggatcaataaatgtttgcttctcccccaagcttttcgcagcttaccacgaccttcttcgccttaaagctcctaggcatccaccatagactcttattactttgaccatatttttatcttccatctctattttgccaatttgtttatacaacataaaataatatatatctttgtttaatccatgtcaatatatatattattttttatattatttgaataaaacattcaaataatataaacatttaaaaaataaatttaaggtttaaagtataaaataaaaaccct	DH110g
great tit	K6	nymph	+	DH110f	G212	cctggtatcgcctctattatttagataatagatagctagcatcttgctagctggattactccattcggtaatcttgggatcaataaatgtttgcttctcccccaagcttttcgcagcttaccacgaccttcttcgccttaaagctcctaggcatccaccatagactcttattactttgaccatatttttatcttccatctctattttgccaatttgtttatacaacataaaataatatatatctttgtttaatccatgtcaatatatatattattttttatattatttgaatgttttattcaaataatataaacatttaaaaaataaattcaaggtttaaagtataaaataaaaaccct	DH110f
unfed (for great tit)		nymph	+	DH1bGT	Tom3107	cctggtatcgcctctattatttagataatagatagctagcatcttgctagctggattactccattcggtaatcttgggatcaataaatgtttgcttctcccccaagcttttcgcagcttaccacgaccttcttcgccttaaagctcctaggcatccaccatagactcttattactttgaccatatttttatcttccatctctattttgccaatttgtttatacaacataaaataatatatatctttgtttaatccatgtcaatatatatattattttttatattatttgaataaaacattcaaataatataaacatttaaaaaataaatttaaggtttaaagtataaaataaaaaccct	DH1bGT
unfed (for great tit)		nymph	+	DH1cGT	G212	cctggtatcgcctctattatttagataatagatagctagcatcttgctagctggattactccattcggtaatcttgggatcaataaatgtttgcttctcccccaagcttttcgcagcttaccacgaccttcttcgccttaaagctcctaggcatccaccatagactcttattactttgaccatatttttatcttccatctctattttgccaatttgtttatacaacataaaataatatatatctttgtttaatccatgtcaatatatatattattttttatattatttgaatgttttattcaaataatataaacatttaaaaaataaattcaaggtttaaagtataaaataaaaaccct	DH1cGT
unfed (for great tit)		nymph	+	DH1hGT	HLJ01/Tom3107	cctggtatcgcctctattatttagataatagatagctagcatcttgctagctggattactccattcggtaatcttgggatcaataaatgtttgcttctcccccaagcttttcgcagcttaccacgaccttcttcgccttaaagctcctaggcatccaccatagactcttattactttgaccatatttttatcttccatctctattttgccaatttgtttatacaacataaaataatatatatctttgtttaatccatgtcaatatatatattattttttatattatttgaatawwwcattcaaataatataaacatttaaaaaataaattyaaggtttaaagtataaaataaaaaccct	DH1hGT
unfed (for great tit)		nymph	+	DH2aGT	G212	cctggtatcgcctctattatttagataatagatagctagcatcttgctagctggattactccattcggtaatcttgggatcaataaatgtttgcttctcccccaagcttttcgcagcttaccacgaccttcttcgccttaaagctcctaggcatccaccatagactcttattactttgaccatatttttatcttccatctctattttgccaatttgtttatacaacataaaataatatatatctttgtttaatccatgtcaatatatatattattttttatattatttgaatgttttattcaaataatataaacatttaaaaaataaattcaaggtttaaagtataaaataaaaaccct	DH2aGT
unfed (for great tit)		nymph	+	DH2bGT	G212	cctggtatcgcctctattatttagataatagatagctagcatcttgctagctggattactccattcggtaatcttgggatcaataaatgtttgcttctcccccaagcttttcgcagcttaccacgaccttcttcgccttaaagctcctaggcatccaccatagactcttattactttgaccatatttttatcttccatctctattttgccaatttgtttatacaacataaaataatatatatctttgtttaatccatgtcaatatatatattattttttatattatttgaatgttttattcaaataatataaacatttaaaaaataaattcaaggtttaaagtataaaataaaaaccct	DH2bGT
unfed (for great tit)		nymph	+	DH2cGT	Tom3107	cctggtatcgcctctattatttagataatagatagctagcatcttgctagctggattactccattcggtaatcttgggatcaataaatgtttgcttctcccccaagcttttcgcagcttaccacgaccttcttcgccttaaagctcctaggcatccaccatagactcttattactttgaccatatttttatcttccatctctattttgccaatttgtttatacaacataaaataatatatatctttgtttaatccatgtcaatatatatattattttttatattatttgaataaaacattcaaataatataaacatttaaaaaataaatttaaggtttaaagtataaaataaaaaccct	DH2cGT
unfed (for great tit)		nymph	+	DH2dGT	Tom3107	cctggtatcgcctctattatttagataatagatagctagcatcttgctagctggattactccattcggtaatcttgggatcaataaatgtttgcttctcccccaagcttttcgcagcttaccacgaccttcttcgccttaaagctcctaggcatccaccatagactcttattactttgaccatatttttatcttccatctctattttgccaatttgtttatacaacataaaataatatatatctttgtttaatccatgtcaatatatatattattttttatattatttgaataaaacattcaaataatataaacatttaaaaaataaatttaaggtttaaagtataaaataaaaaccct	DH2dGT
unfed (for great tit)		nymph	+	DH2eGT	Tom3107	cctggtatcgcctctattatttagataatagatagctagcatcttgctagctggattactccattcggtaatcttgggatcaataaatgtttgcttctcccccaagcttttcgcagcttaccacgaccttcttcgccttaaagctcctaggcatccaccatagactcttattactttgaccatatttttatcttccatctctattttgccaatttgtttatacaacataaaataatatatatctttgtttaatccatgtcaatatatatattattttttatattatttgaataaaacattcaaataatataaacatttaaaaaataaatttaaggtttaaagtataaaataaaaaccct	DH2eGT
unfed (for great tit)		nymph	+	DH3cGT	G212	cctggtatcgcctytattatttagataatagatagctagcatcttgctagctggattactccattcggtaatcttgggatcaataaatgtttgcttctcccccaagcttttcgcagcttaccacgaccttcttcgccttaaagctcctaggcatccaccatagactcttattactttgaccatatttttatcttccatctctattttgccaatttgtttatacaacataaaataatatatatctttgtttaatccatgtcaatatatatattattttttatattatttgaatgttttattcaaataatataaacatttaaaaaataaattcaaggtttaaagtataaaataaaaaccct	DH3cGT
unfed (for great tit)		nymph	+	DH3dGT	Tom3107	cctggtatcgcctctattatttagataatagatagctagcatcttgctagctggattactccattcggtaatcttgggatcaataaatgtttgcttctcccccaagcttttcgcagcttaccacgaccttcttcgccttaaagctcctaggcatccaccatagactcttattactttgaccatatttttatcttccatctctattttgccaatttgtttatacaacataaaataatatatatctttgtttaatccatgtcaatatatatattattttttatattatttgaataaaacattcaaataatataaacatttaaaaaataaatttaaggtttaaagtataaaataaaaaccct	DH3dGT
unfed (for great tit)		nymph	+	DH3eGT	Tom3107	cctggtatcgcctctattatttagataatagatagctagcatcttgctagctggattactccattcggtaatcttgggatcaataaatgtttgcttctcccccaagcttttcgcagcttaccacgaccttcttcgccttaaagctcctaggcatccaccatagactcttattactttgaccatatttttatcttccatctctattttgccaatttgtttatacaacataaaataatatatatctttgtttaatccatgtcaatatatatattattttttatattatttgaataaaacattcaaataatataaacatttaaaaaataaatttaaggtttaaagtataaaataaaaaccct	DH3eGT
unfed (for great tit)		nymph	+	DH3fGT	Tom3107	cctggtatcgcctctattatttagataatagatagctagcatcttgctagctggattactccattcggtaatcttgggatcaataaatgtttgcttctcccccaagcttttcgcagcttaccacgaccttcttcgccttaaagctcctaggcatccaccatagactcttattactttgaccatatttttatcttccatctctattttgccaatttgtttatacaacataaaataatatatatctttgtttaatccatgtcaatatatatattattttttatattatttgaataaaacattcaaataatataaacatttaaaaaataaatttaaggtttaaagtataaaataaaaaccct	DH3fGT
unfed (for great tit)		nymph	+	DH3gGT	G212	cctggtatcgcctytattatttagataatagatagctagcatcttgctagctggattactccattcggtaatcttgggatcaataaatgtttgcttctcccccaagcttttcgcagcttaccacgaccttcttcgccttaaagctcctaggcatccaccatagactcttattactttgaccatatttttatcttccatctctattttgccaatttgtttatacaacataaaataatatatatctttgtttaatccatgtcaatatatatattattttttatattatttgaatgttttattcaaataatataaacatttaaaaaataaattcaaggtttaaagtataaaataaaaaccct	DH3gGT
unfed (for great tit)		nymph	+	DH4fGT	HLJ01/Tom3107	cctggtatcgcctctattatttagataatagatagctagcatcttgctagctggattactccattcggtaatcttgggatcaataaatgtttgcttctcccccaagcttttcgcagcttaccacgaccttcttcgccttaaagctcctaggcatccaccatagactcttattactttgaccatatttttatcttccatctctattttgccaatttgtttatacaacataaaataatatatatctttgtttaatccatgtcaatatatatattattttttatattatttgaatrwwwcattcaaataatataaacatttaaaaaataaattyaaggtttaaagtataaaataaaaaccct	DH4fGT
unfed (for great tit)		nymph	+	DH5dGT	Tom3107	cctggtatcgcctctattatttagataatagatagctagcatcttgctagctggattactccattcggtaatcttgggatcaataaatgtttgcttctcccccaagcttttcgcagcttaccacgaccttcttcgccttaaagctcctaggcatccaccatagactcttattactttgaccatatttttatcttccatctctattttgccaatttgtttatacaacataaaataatatatatctttgtttaatccatgtcaatatatatattattttttatattatttgaatgttttattcaaataatataaacatttaaaaaataaattcaaggtttaaagtataaaataaaaaccct	DH5dGT
unfed (for great tit)		nymph	+	DH5eGT	HLJ01/Tom3107	cctggtatcgcctctattatttagataatagatagctagcatcttgctagctggattactccattcggtaatcttgggatcaataaatgtttgcttctcccccaagcttttcgcagcttaccacgaccttcttcgccttaaagctcctaggcatccaccatagactcttattactttgaccatatttttatcttccatctctattttgccaatttgtttatacaacataaaataatatatatctttgtttaatccatgtcaatatatatattattttttatattatttgaatrwwwyattcaaataatataaacatttaaaaaataaattyaaggtttaaagtataaaataaaaaccct	DH5eGT
unfed (for great tit)		nymph	+	DH5fGT	G212	cctggtatcgcctctattatttagataatagatagctagcatcttgctagctggattactccattcggtaatcttgggatcaataaatgtttgcttctcccccaagcttttcgcagcttaccacgaccttcttcgccttaaagctcctaggcatccaccatagactcttattactttgaccatatttttatcttccatctctattttgccaatttgtttatacaacataaaataatatatatctttgtttaatccatgtcaatatatatattattttttatattatttgaatgttttattcaaataatataaacatttaaaaaataaattcaaggtttaaagtataaaataaaaaccct	DH5fGT
unfed (for great tit)		nymph	+	DH5gGT	Tom3107	cctggtatcgcctctattatttagataatagatagctagcatcttgctagctggattactccattcggtaatcttgggatcaataaatgtttgcttctcccccaagcttttcgcagcttaccacgaccttcttcgccttaaagctcctaggcatccaccatagactcttattactttgaccatatttttatcttccatctctattttgccaatttgtttatacaacataaaataatatatatctttgtttaatccatgtcaatatatatattattttttatattatttgaataaaacattcaaataatataaacatttaaaaaataaatttaaggtttaaagtataaaataaaaaccct	DH5gGT
unfed (for great tit)		nymph	+	DH5hGT	Tom3107	cctggtatcgcctctattatttagataatagatagctagcatcttgctagctggattactccattcggtaatcttgggatcaataaatgtttgcttctcccccaagcttttcgcagcttaccacgaccttcttcgccttaaagctcctaggcatccaccatagactcttattactttgaccatatttttatcttccatctctattttgccaatttgtttatacaacataaaataatatatatctttgtttaatccatgtcaatatatatattattttttatattatttgaataaaacattcaaataatataaacatttaaaaaataaatttaaggtttaaagtataaaataaaaaccct	DH5hGT

## Sheet: ospC sequences
Bird species	Bird (number)	Stage	bor	extraction method	IGS	ospC	BioNumerics Key	B. afzelii ospC strain
blackbird	K19	adult female	+	Qiagen	+	+	DH5a		no sequence available
blackbird	K2	adult female	+	Qiagen	+	+	DH2e	PLj7	aatgactttatttttatttatatcttgtaataattcagggaaaggtggagattctgcatctactaatcctgctgacgagtctgcgaaagggcctaatcttacagaaataagcaaaaaaattacagattctaatgcatttgtacttgctgttaaagaagttgagactttggtttcatctatagatgaacttgctgctcaagctattggtaaaaaaatacaaaacaatggtttgactgccgaacagaatcaaaacggatcattgttggccggagcctatgcaatatcagccctaataacaaaaaaattagatgaattgaccaaaaattcaggagaattaaaaggagaagttgaaaaagctaagaaatgttccgaagaatttactaataaactaaaaggtgg…
blackbird	K19	adult male	+	Qiagen	+	+	DH5c		no sequence available
blackbird	K19	adult male	+	Qiagen	+	+	DH5d	PLj7	aatgactttatttttatttatatcttgtaataattcagggaaaggtggagattctgcatctactaatcctgctgacgagtctgcgaaagggcctaatcttacagaaataagcaaaaaaattacagattctaatgcatttgtacttgctgttaaagaagttgagactttggtttcatctatagatgaacttgctgctcaagctattggtaaaaaaatacaaaacaatggtttgactgccgaacagaatcaaaacggatcattgttggccggagcctatgcaatatcagccctaataacaaaaaaattagatgaattgaccaaaaattcaggagaattaaaaggagaagttgaaaaagctaagaaatgttccgaagaatttactaataaactaaaaggtgg…
blackbird	K19	adult male	+	Qiagen	+	+	DH5e	A10	aatgactttatttttatttatatcttgtaataattcagggaaaggtggagattctgcatctactaatcctgatgagtctgcgaaagggcctaatcttacagaaataagcaaaaaaattacagattccaatgcatttgtactagctgttaaagaagttgagactttggtttcatctatagatgaacttgctagcgctattggtcaaaaaatagaccaaaatggtttagctgctgatgcggctgatcacaacacctcattgttagcaggagcctatgcaatatcagccctaataaaacaaaaattagatgtattaaaaggtccagaagggttaaataaagaaattgatgaggctaagaaatgttctgatgcatttactaataaattaaaaaatagtcatgc…
great tit	K5	nymph	+	Qiagen	+	+	DH102g	A3	aatgactttatttttatttatatcttgtaataattcaggaaaaggtggggattctacatctactaatcctgctgacgagtctgctaaagggcctaatcttacagaaataagtaaaaaaattacagattctaatgcatttgtacttgctgttaaagaagttgagactttggttgcatctatagatgaacttgctactaaagctattggtaaaaaaataaaaaatgatggcactttagataacgaagcaaatcacaacggatcattgttagcaggagcctatgcaatatcaactctaataacacaaaaattaagtgtattgaattcagaagaattaaaggcagaaattgtaaaggctaagaaatgttccgaagactttactaaaaaactaaaagataagca…
great tit	K5	nymph	+	Qiagen	+	+	DH103a		no sequence available
great tit	K5	nymph	+	Qiagen	+	+	DH103c	A3	aaaggtggggattctacatctactaatcctgctgacgagtctgctaaagggcctaatcttacagaaataagtaaaaaaattacagattctaatgcatttgtacttgctgttaaagaagttgagactttggttgcatctatagatgaacttgctactaaagctattggtaaaaaaataaaaaatgatggcactttagataacgaagcaaatcacaacggatcattgttagcaggagcctatgcaatatcaactctaataacacaaaaattaagtgtattgaattcagaagaattaaaggcagaaattgtaaaggctaagaaatgttccgaagactttactaaaaaactaaaagataagcacacagaacttggtaaacaggatgctaatgatgatgatgca…
great tit	K3	nymph	+	Qiagen	+	+	DH105b	A3	aatgactttatttttatttatatcttgtaataattcaggaaaaggtggggattctacatctactaatcctgctgacgagtctgctaaagggcctaatcttacagaaataagtaaaaaaattacagattctaatgcatttgtacttgctgttaaagaagttgagactttggttgcatctatagatgaacttgctactaaagctattggtaaaaaaataaaaaatgatggcactttagataacgaagcaaatcacaacggatcattgttagcaggagcctatgcaatatcaactctaataacacaaaaattaagtgtattgaattcagaagaattaaaggcagaaattgtaaaggctaagaaatgttccgaagactttactaaaaaactaaaagataagca…
great tit	K3	nymph	+	Qiagen	+	+	DH105c	A3	ggattctacatctactaatcctgctgacgagtctgctaaagggcctaatcttacagaaataagtaaaaaaattacagattctaatgcatttgtacttgctgttaaagaagttgagactttggttgcatctatagatgaacttgctactaaagctattggtaaaaaaataaaaaatgatggcactttagataacgaagcaaatcacaacggatcattgttagcaggagcctatgcaatatcaactctaataacacaaaaattaagtgtattgaattcagaagaattaaaggcagaaattgtaaaggctaagaaatgttccgaagactttactaaaaaactaaaagataagcacacagaacttggtaaacaggatgctaatgatgatgatgcaaaaaaagc…
great tit	K4	nymph	+	Qiagen	+	+	DH108d	A3	aatgactttatttttatttatatcttgtaataattcaggaaaaggtggggattctacatctactaatcctgctgacgagtctgctaaagggcctaatcttacagaaataagtaaaaaaattacagattctaatgcatttgtacttgctgttaaagaagttgagactttggttgcatctatagatgaacttgctactaaagctattggtaaaaaaataaaaaatgatggcactttagataacgaagcaaatcacaacggatcattgttagcaggagcctatgcaatatcaactctaataacacaaaaattaagtgtattgaattcagaagaattaaaggcagaaattgtaaaggctaagaaatgttccgaagactttactaaaaaactaaaagataagca…
great tit	K4	nymph	+	Qiagen	+	+	DH108e	A3	aatgactttatttttatttatatcttgtaataattcaggaaaaggtggggattctacatctactaatcctgctgacgagtctgctaaagggcctaatcttacagaaataagtaaaaaaattacagattctaatgcatttgtacttgctgttaaagaagttgagactttggttgcatctatagatgaacttgctactaaagctattggtaaaaaaataaaaaatgatggcactttagataacgaagcaaatcacaacggatcattgttagcaggagcctatgcaatatcaactctaataacacaaaaattaagtgtattgaattcagaagaattaaaggcagaaattgtaaaggctaagaaatgttccgaagactttactaaaaaactaaaagataagca…
great tit	K6	nymph	+	Qiagen	+	+	DH110f		no sequence available
unfed (for great tit)		nymph	+	ammonium	+	+	DH1bGT	A10	aggtggagattctgcatctactaatcctgatgagtctgcgaaagggcctaatcttacagaaataagcaaaaaaattacagattccaatgcatttgtactagctgttaaagaagttgagactttggtttcatctatagatgaacttgctagcgctattggtcaaaaaatagaccaaaatggtttagctgctgatgcggctgatcacaacacctcattgttagcaggagcctatgcaatatcagccctaataaaacaaaaattakatgtattaaaaggtccagaagggttaaataaagaaattgatgaggctaagaaatgttctgatgcatttactaataaattaaaaaatagtcatgcagagcttggggcggcgaatggtgctactactgctgataatgc…
unfed (for great tit)		nymph	+	ammonium	+	+	DH1cGT	A3	gtaataattcaggaaaaggtggggattctacatctactaatcctgctgacgagtctgctaaagggcctaatcttacagaaataagtaaaaaaattacagattctaatgcatttgtacttgctgttaaagaagttgagactttggttgcatctatagatgaacttgctactaaagctattggtaaaaaaataaaaaatgatggcactttagataacgaagcaaatcacaacggatcattgttagcaggagcctatgcaatatcaactctaataacacaaaaattaagtgtattgaattcagaagaattaaaggcagaaattgtaaaggctaagaaatgttccgaagactttactaaaaaactaaaagataagcacacagaacttggtaaacaggatgcta…
unfed (for great tit)		nymph	+	ammonium	+	+	DH1hGT		no sequence available
unfed (for great tit)		nymph	+	ammonium	+	+	DH2aGT	A3	aatgactttatttttatttatatcttgtaataattcaggaaaaggtggggattctacatctactaatcctgctgacgagtctgctaaagggcctaatcttacagaaataagtaaaaaaattacagattctaatgcatttgtacttgctgttaaagaagttgagactttggttgcatctatagatgaacttgctactaaagctattggtaaaaaaataaaaaatgatggcactttagataacgaagcaaatcacaacggatcattgttagcaggagcctatgcaatatcaactctaataacacaaaaattaagtgtattgaattcagaagaattaaaggcagaaattgtaaaggctaagaaatgttccgaagactttactaaaaaactaaaagataagca…
unfed (for great tit)		nymph	+	ammonium	+	+	DH2bGT	A3	aatgactttatttttatttatatcttgtaataattcaggaaaaggtggggattctacatctactaatcctgctgacgagtctgctaaagggcctaatcttacagaaataagtaaaaaaattacagattctaatgcatttgtacttgctgttaaagaagttgagactttggttgcatctatagatgaacttgctactaaagctattggtaaaaaaataaaaaatgatggcactttagataacgaagcaaatcacaacggatcattgttagcaggagcctatgcaatatcaactctaataacacaaaaattaagtgtattgaattcagaagaattaaaggcagaaattgtaaaggctaagaaatgttccgaagactttactaaaaaactaaaagataagca…
unfed (for great tit)		nymph	+	ammonium	+	+	DH2cGT	A10	aatgactttatttttatttatatcttgtaataattcagggaaaggtggagattctgcatctactaatcctgatgagtctgcgaaagggcctaatcttacagaaataagcaaaaaaattacagattccaatgcatttgtactagctgttaaagaagttgagactttggtttcatctatagatgaacttgctagcgctattggtcaaaaaatagaccaaaatggtttagctgctgatgcggctgatcacaacacctcattgttagcaggagcctatgcaatatcagccctaataaaacaaaaattagatgtattaaaaggtccagaagggttaaataaagaaattgatgaggctaagaaatgttctgatgcatttactaataaattaaaaaatagtcatgc…
unfed (for great tit)		nymph	+	ammonium	+	+	DH2dGT	A10	aatgactttatttttatttatatcttgtaataattcagggaaaggtggagattctgcatctactaatcctgatgagtctgcgaaagggcctaatcttacagaaataagcaaaaaaattacagattccaatgcatttgtactagctgttaaagaagttgagactttggtttcatctatagatgaacttgctagcgctattggtcaaaaaatagaccaaaatggtttagctgctgatgcggctgatcacaacacctcattgttagcaggagcctatgcaatatcagccctaataaaacaaaaattagatgtattaaaaggtccagaagggttaaataaagaaattgatgaggctaagaaatgttctgatgcatttactaataaattaaaaaatagtcatgc…
unfed (for great tit)		nymph	+	ammonium	+	+	DH3cGT	A3	aatgactttatttttatttatatcttgtaataattcaggaaaaggtggggattctacatctactaatcctgctgacgagtctgctaaagggcctaatcttacagaaataagtaaaaaaattacagattctaatgcatttgtacttgctgttaaagaagttgagactttggttgcatctatagatgaacttgctactaaagctattggtaaaaaaataaaaaatgatggcactttagataacgaagcaaatcacaacggatcattgttagcaggagcctatgcaatatcaactctaataacacaaaaattaagtgtattgaattcagaagaattaaaggcagaaattgtaaaggctaagaaatgttccgaagactttactaaaaaactaaaagataagca…
unfed (for great tit)		nymph	+	ammonium	+	+	DH3dGT	A10	aatgactttatttttatttatatcttgtaataattcagggaaaggtggagattctgcatctactaatcctgatgagtctgcgaaagggcctaatcttacagaaataagcaaaaaaattacagattccaatgcatttgtactagctgttaaagaagttgagactttggtttcatctatagatgaacttgctagcgctattggtcaaaaaatagaccaaaatggtttagctgctgatgcggctgatcacaacacctcattgttagcaggagcctatgcaatatcagccctaataaaacaaaaattagatgtattaaaaggtccagaagggttaaataaagaaattgatgaggctaagaaatgttctgatgcatttactaataaattaaaaaatagtcatgc…
unfed (for great tit)		nymph	+	ammonium	+	+	DH3eGT	A10	aatgactttatttttatttatatcttgtaataattcagggaaaggtggagattctgcatctactaatcctgatgagtctgcgaaagggcctaatcttacagaaataagcaaaaaaattacagattccaatgcatttgtactagctgttaaagaagttgagactttggtttcatctatagatgaacttgctagcgctattggtcaaaaaatagaccaaaatggtttagctgctgatgcggctgatcacaacacctcattgttagcaggagcctatgcaatatcagccctaataaaacaaaaattagatgtattaaaaggtccagaagggttaaataaagaaattgatgaggctaagaaatgttctgatgcatttactaataaattaaaaaatagtcatgc…
unfed (for great tit)		nymph	+	ammonium	+	+	DH3fGT		no sequence available
unfed (for great tit)		nymph	+	ammonium	+	+	DH3gGT		no sequence available
unfed (for great tit)		nymph	+	ammonium	-	+	DH4bGT	A3	aggaaaaggtggggattctacatctactaatcctgctgacgagtctgctaaagggcctaatcttacagaaataagtaaaaaaattacagattctaatgcatttgtacttgctgttaaagaagttgagactttggttgcatctatagatgaacttgctactaaagctattggtaaaaaaataaaaaatgatggcactttagataacgaagcaaatcacaacggatcattgttagcaggagcctatgcaatatcaactctaataacacaaaaattaagtgtattgaattcagaagaattaaaggcagaaattgtaaaggctaagaaatgttccgaagactttactaaaaaactaaaagataagcacacagaacttggtaaacaggatgctaatgatgatga…
unfed (for great tit)		nymph	+	ammonium	+	+	DH4fGT		no sequence available
unfed (for great tit)		nymph	+	ammonium	+	+	DH5eGT		no sequence available
unfed (for great tit)		nymph	+	ammonium	+	+	DH5fGT	A3	atgactttatttttatttatatcttgtaataattcaggaaaaggtggggattctacatctactaatcctgctgacgagtctgctaaagggcctaatcttacagaaataagtaaaaaaattacagattctaatgcatttgtacttgctgttaaagaagttgagactttggttgcatctatagatgaacttgctactaaagctattggtaaaaaaataaaaaatgatggcactttagataacgaagcaaatcacaacggatcattgttagcaggagcctatgcaatatcaactctaataacacaaaaattaagtgtattgaattcagaagaattaaaggcagaaattgtaaaggctaagaaatgttccgaagactttactaaaaaactaaaagataagcac…
unfed (for great tit)		nymph	+	ammonium	+	+	DH5gGT	A10	ttttatttatatcttgtaataattcagggaaaggtggagattctgcatctactaatcctgatgagtctgcgaaagggcctaatcttacagaaataagcaaaaaaattacagattccaatgcatttgtactagctgttaaagaagttgagactttggtttcatctatagatgaacttgctagcgctattggtcaaaaaatagaccaaaatggtttagctgctgatgcggctgatcacaacacctcattgttagcaggagcctatgcaatatcagccctaataaaacaaaaattagatgtattaaaaggtccagaagggttaaataaagaaattgatgaggctaagaaatgttctgatgcatttactaataaattaaaaaatagtcatgcagagcttgggg…
unfed (for great tit)		nymph	+	ammonium	+	+	DH5hGT		no sequence available

## Sheet: Primers and probes +qPCR protoc
H2O		7.5
Hotstart Taq mastermix		12.5
Forward primer	10 uM	1
Reverse primer	10 uM	1
total volume		22
template DNA		3
Program Step	Temp. (˚C)	Time (hh:mm:ss)	Cycles
Taq activation	94	1899-12-31 00:15:00	1
denaturation	94	1899-12-31 00:00:30
anealing	49	1899-12-31 00:00:40	40
elongation	72	1899-12-31 00:01:00
extension	72	1899-12-31 00:10:00	1
hold	12	forever
ospCF - ext(+)	AAAGAATACATTAAGTGCGATATT		Wang et al. (1999)
ospCR1 - ext(-)(a)	GGGCTTGTAAGCTCTTTAACTG		Wang et al. (1999)
